# Supplementary material for: Say farewell to bland regression reporting: Three forest plot variations for visualizing linear models
Source: PLoS One. 2024 Feb 2;19(2):e0297033. doi: 10.1371/journal.pone.0297033 (PMC10836698; doi:10.1371/journal.pone.0297033)
Supplement: S2 File — (R) [file pone.0297033.s002.R]

########## Packages ##########

# Check if required packages are already installed 
required_packages <- c("boot", "broom", "car", "data.table", "faux", "ggplot2", "ggridges", "lme4", "lmerTest","JWileymisc", "MASS", "psych", "RColorBrewer", "readxl")

for(i in required_packages){
	package_temp <- i
	if(!package_temp %in% installed.packages()) {
    install.packages(package_temp)
	}
}

#  Load packages
library(boot)
library(broom)
library(car)
library(data.table)
library(faux)
library(ggplot2)
library(ggridges)
library(JWileymisc)
library(lme4)
library(lmerTest)
library(MASS)
library(psych)
library(RColorBrewer)
library(readxl)

########## Beta range forest plot ##########

# Read modified TIMSS 2019 dataset; files can be accessed at: https://osf.io/ya6js/. Select "timss_modified.xlsx"
timss <- 
	read_xlsx(file.choose())

# Now the dataset is converted into long format. First, melt all outcome columns into one
timss_long <- 
	as.data.table(
		reshape2::melt(timss,
			id.vars = c(
				"Country", 
				"IDSCHOOL", 
				"IDSTUD",
				"ITSEX",
				"TOTWGT",
				"TOTWGT_normalized",
				"gdp",
				"gini",
				"gpi",
				"get",
				"ges"),
			variable.name = "outcome",
			value.name = "result"))

# Add macroeconomic indicators as grouping variable
timss_long <- 
	as.data.table(
		reshape2::melt(timss_long,
			id.vars = c(
				"Country",
				"IDSCHOOL", 
				"IDSTUD",
				"ITSEX",
				"TOTWGT",
				"TOTWGT_normalized",
				"outcome", 
				"result"),
			variable.name = "predictor",
			value.name = "pred_value"))

# Run linear regressions for each unique combination of outcome and predictor. Extract select parameters into table. CAUTION: May incur substantial computation time due to the mixed-effects models. To bypass calculation, directly import the regression parameter dataset provided below!
models_timss <- 
	timss_long[, {
	  	model <- lmer(scale(result) ~ scale(pred_value) + (1|IDSCHOOL), REML = FALSE, weights = TOTWGT_normalized)
	  		summary_model <- summary(model)
				.(
					outcome = outcome[1],
					predictor = predictor[1],
					estimate = summary_model$coefficients[2, 1],
					se = summary_model$coefficients[2, 2],
					statistic = summary_model$coefficients[2, 4],
					p = summary_model$coefficients[2, 5],
					ll = summary_model$coefficients[2, 1] - 1.96 * summary_model$coefficients[2, 2],
					ul = summary_model$coefficients[2, 1] + 1.96 * summary_model$coefficients[2, 2])
	}, by = .(outcome, predictor)]

# Create a factor that categorizes PVs into domains
models_timss$domain <- 
	as.factor(
		gsub(
			"([0-9]+[0-9])",
			"",
			models_timss$outcome))

# To bypass calculating the regression models above, directly read in regression parameter dataset of modified TIMSS 2019 data; files can be accessed at: https://osf.io/ya6js/. Select "models_timss.xlsx"
models_timss <- 
	read_xlsx(file.choose())

# Convert summarized regression parameter dataset to data.table
models_timss <- as.data.table(models_timss)

# Class conversions
if(class(models_timss$predictor) != "factor"){
	models_timss$predictor <- as.factor(models_timss$predictor)
}

if(class(models_timss$outcome) != "factor"){
	models_timss$outcome <- as.factor(models_timss$outcome)
}

if(class(models_timss$domain) != "factor"){
	models_timss$domain <- as.factor(models_timss$domain)
}

# Create container data.table to append pooled effect estimates to (calculated in loop below)
models_timss_pooled <- 
	setDT(
		data.frame(
			domain_name = 0,
			predictor_name = 0,
			estimate_pooled = 0, 
			se_pooled = 0, 
			wald_pooled = 0,
			p_pooled = 0,
			ll_pooled = 0, 
			ul_pooled = 0,
			ll_estimate = 0,
			ul_estimate = 0,
			ll_ci = 0,
			ul_ci = 0))

# Calculate pooled effect estimates using the procedure laid out by Rubin (1987). In this step, lower and upper limits of point estimate ranges as well as CI ranges are also stored in a dataframe
for(j in levels(models_timss$domain)){
	domain_name <- j
	dat_temp.1 <- subset(models_timss, domain %in% domain_name)
	for(i in levels(dat_temp.1$predictor)){
		predictor_name <- i	
		dat_temp.2 <- 
			subset(
				dat_temp.1,
				predictor %in% predictor_name)
		m <- nrow(dat_temp.2)
		estimate_pooled <- sum(dat_temp.2$estimate)/m
		within_imputation_variance <- sum(dat_temp.2$se^2)/m
		between_imputation_variance <- var(dat_temp.2$estimate)
		total_imputation_variance <- within_imputation_variance + between_imputation_variance + (between_imputation_variance/m)
		se_pooled <- 
			sqrt(total_imputation_variance)
		wald_pooled <- estimate_pooled/se_pooled
		lambda <- between_imputation_variance + (between_imputation_variance/m)/total_imputation_variance
		df_old <- (m-1)/(lambda^2)
		p_pooled <- 2*pt(abs(wald_pooled), df_old, lower.tail=FALSE)
		critical_t_value_pooled <- qt(p=.05/2, df=df_old, lower.tail=FALSE)
		ll_pooled <- estimate_pooled - (critical_t_value_pooled*se_pooled)
		ul_pooled <- estimate_pooled + (critical_t_value_pooled*se_pooled)
		ll_estimate <- min(dat_temp.2$estimate)
		ul_estimate <- max(dat_temp.2$estimate)
		ll_ci <-  min(dat_temp.2$ll)
		ul_ci <- max(dat_temp.2$ul)
		regression_temp_table <- 
			data.frame(
				domain_name,
				predictor_name,
				estimate_pooled,
				se_pooled,
				wald_pooled,
				p_pooled,
				ll_pooled,
				ul_pooled,
				ll_estimate,
				ul_estimate,
				ll_ci,
				ul_ci)
		models_timss_pooled <- rbind(models_timss_pooled, regression_temp_table)
	}
	rm(domain_name, dat_temp.1, predictor_name, dat_temp.2, m, estimate_pooled, within_imputation_variance,between_imputation_variance, total_imputation_variance, se_pooled, wald_pooled, lambda, df_old, p_pooled, critical_t_value_pooled, ll_pooled, ul_pooled, ll_estimate, ul_estimate, ll_ci, ul_ci, regression_temp_table)	
}
	
# Remove empty first row of pooled estimate data set
models_timss_pooled <- models_timss_pooled[-1,]

names(models_timss_pooled)[names(models_timss_pooled) == 'predictor_name'] <- 'predictor'

names(models_timss_pooled)[names(models_timss_pooled) == 'domain_name'] <- 'domain'

# Class conversions for pooled estimate table
models_timss_pooled$domain <- as.factor(models_timss_pooled$domain)

models_timss_pooled$predictor <- as.factor(models_timss_pooled$predictor)

# Recode predictor and outcome names
models_timss_pooled$predictor <- 
    car::recode(
        models_timss_pooled$predictor, 
        "
            'gdp' = 'GDP';
            'ges' = 'GeS';
            'get' = 'GeT';
            'gini' = 'Gini';
            'gpi' = 'GPI' ")

models_timss_pooled$domain <- 
	factor(
		car::recode(models_timss_pooled$domain,
	            "
			        'BSMMAT' = 'Mathematics';
		            'BSMALG' = 'Algebra';
		            'BSMDAT' = 'Data and Probability';
		            'BSMGEO' = 'Geometry';
		            'BSMNUM' = 'Number'; 
		            'BSSBIO' = 'Biology';
		            'BSSCHE' = 'Chemistry';
		            'BSSEAR' = 'Earth Science';
		            'BSSPHY' = 'Physics';
		            'BSSSCI' = 'Science' "),
		levels = c(
			"Mathematics",
			"Algebra",
			"Data and Probability",
			"Geometry",
			"Number",
			"Science",
			"Biology",
			"Chemistry",
			"Earth Science",
			"Physics"))

# Reorder dataframe by Outcome
models_timss_pooled <- setorder(models_timss_pooled, domain)

# Create vectors containing reverse-ordered factor levels for 'predictor' and 'domain' for correct display in flipped coordinate system in ggplot
models_timss_pooled$predictor_rev <-  
    factor(
    	models_timss_pooled$predictor, 
    	levels = rev(levels(models_timss_pooled$predictor)))

models_timss_pooled$domain_rev <-  
    factor(
    	models_timss_pooled$domain, 
    	levels = rev(levels(models_timss_pooled$domain)))

# Plot the data using ggplot2
text_settings <- 
	element_text(
		colour="black",
        size=12,
        face="bold"
    )

beta_range_plot <- 
    ggplot(data = models_timss_pooled, aes(x = predictor_rev, color = domain_rev)) +
    geom_hline(yintercept = 0, lty = 1, linewidth = 1.5, color = "#E73134") +
    geom_hline(yintercept = c(-0.3, -0.1, 0.1, 0.3), lty = "dotted", linewidth = 0.6, color = "black") +
    geom_linerange(
    	aes(ymin = ll_estimate, ymax = ul_estimate), 
    	linewidth = 8, 
    	position = position_dodge(width = 0.5)) +
    geom_errorbar(
    	aes(ymin = ll_ci, ymax = ul_ci), 
    	linetype = "solid", 
    	width = 2, 
    	linewidth = 1, 
    	position = position_dodge(width=0.5)) +
    geom_text(
    	aes(y = estimate_pooled, group = domain_rev, label = "|"),
    	color = "black",
    	position = position_dodge(width = 0.5),
    	vjust = 0.35,
		hjust = 0.5,
    	size = 5,
    	show.legend = FALSE) +
    coord_flip() +
    labs(
    	y = "Standardized regression coefficients",
    	x = "",
  		title = "") +
    theme_classic() +
	theme(
		legend.background = element_rect(fill = "white", colour = "black", linewidth = 0.8),
		panel.grid.major.y = element_line(linewidth = 1, linetype = "solid", color = "darkgrey"),
		axis.title.y = element_blank(),
		panel.border = element_rect(colour = "black", fill = NA, linewidth = 1),
		panel.background = element_rect(fill = 'white'),
		legend.position = "right",
		axis.text.y = text_settings,
        axis.text.x = text_settings,
        axis.title.x = text_settings,
        legend.text = text_settings,
		legend.title = text_settings) +
    scale_color_manual(
        values = brewer.pal(length(levels(models_timss_pooled$domain)), name = "Paired"), 
        name = "Outcome",
        breaks = levels(models_timss_pooled$domain)) +
    scale_y_continuous(breaks = seq(-0.4, 0.4, 0.1))

########## Bootstrap ridgeline plot ##########

# Function for truncating results to stay within reasonable boundaries
truncate_results <- function(x, ll = -Inf, ul = Inf, runif.min = 0.1, runif.max = 0.5) { 
		temp_1 <- 
			ifelse(
				x < ll, 
				ll + runif(length(x), min=runif.min, max=runif.max), 
				x) 
		temp_2 <- 
			ifelse(
				temp_1 > ul, 
				ul - runif(length(x), min=runif.min, max=runif.max), 
				temp_1) 
		return(temp_2)
	}

# Set random seed
set.seed(239)

# Create dataframe that contains parameters to generate results for each decathlon discipline
decathlon_pars <- 
	data.frame(
		discipline = 
			factor(
				c(
					"hundred_m", 
					"long_jump", 
					"shot_put", 
					"high_jump", 
					"four_h_metres", 
					"one_ten_meters_hurdles", 
					"discus_throw", 
					"pole_vault", 
					"javelin_throw", 
					"one_five_k_meters")), 
		ll = c(10.23, 6.62, 12.81, 1.88, 45.02, 13.46, 39.02, 4.61, 50.64, 4.17), 
		ul = c(11.32, 8.25, 14.52, 2.01, 51.02, 16.11, 49.34, 5.20, 63.63, 5.03), 
		mean = c(10.78, 7.42, 13.66, 1.95, 48.00, 14.78, 44.17, 4.90, 57.13, 4.60), 
		sd = c(0.36, 0.54, 0.57, 0.04, 1.98, 0.87, 3.41, 0.21,  4.29, 0.28))

# Convert correlation matrix to covariance matrix
cov_mat <- 
	JWileymisc::cor2cov(
		V = rbind(
				c(1, 	0.5, 	0.3, 	0.6,	0.6, 	0.5,	0.6,	0.5,	0.4,	0.7),
				c(0.5,	1,		0.3,	0.6,	0.5,	0.5,	0.4,	0.6,	0.4,	0.5),
				c(0.3,	0.3,	1,		0.4,	0.4,	0.5,	0.7,	0.3,	0.6,	0.4),
				c(0.6,	0.6, 	0.4,	1,		0.4,	0.5,	0.3,	0.6,	0.4,	0.5),
				c(0.6,	0.5,	0.4,	0.4,	1,		0.7,	0.5,	0.6,	0.5,	0.7),
				c(0.5,	0.5,	0.5,	0.5,	0.7,	1,		0.4,	0.5,	0.4,	0.7),
				c(0.6,	0.4,	0.7,	0.3,	0.5,	0.4,	1,		0.5,	0.7,	0.4),
				c(0.5,	0.6,	0.3,	0.6,	0.6,	0.5,	0.5,	1,		0.7,	0.5),
				c(0.4,	0.4,	0.6,	0.4,	0.5,	0.4,	0.7,	0.7,	1,		0.4),
				c(0.7,	0.5,	0.4,	0.5,	0.7,	0.7,	0.4,	0.5,	0.4,	1)),
		sigma = decathlon_pars$sd)

# Generate decathlon data
decathlon_results <- 
	setDT(
		as.data.frame(
			mvrnorm(
				n = 10000, 
				mu = decathlon_pars$mean, 
				Sigma = cov_mat)))

# Rename variables
colnames(decathlon_results) <- 
	c(
		"hundred_m", 
		"long_jump", 
		"shot_put", 
		"high_jump", 
		"four_h_metres", 
		"one_ten_meters_hurdles", 
		"discus_throw", 
		"pole_vault", 
		"javelin_throw", 
		"one_five_k_meters")

# Truncate results to stay within reasonable boundaries (some values are outside the realm of human physical capability)
for (i in decathlon_pars$discipline){
	disc_name <- paste0(i)
	pars_temp <- 
		subset(
		    decathlon_pars, 
		    discipline %in% paste0(i))
	decathlon_results[[disc_name]] <- truncate_results(
		decathlon_results[[disc_name]], 
		ll = pars_temp$ll, 
		ul = pars_temp$ul, 
		runif.min = jitter(pars_temp$sd*0.2, amount=pars_temp$sd*0.1), 
		runif.max = jitter(pars_temp$sd*0.4, amount=pars_temp$sd*0.1))
}

# Generate fictional predictor variables (blood markers) that correlate with the outcomes (results in decathlon dicliplines)
decathlon_results$hemoglobin <- 
	rnorm_pre(
		subset(
			decathlon_results,
			select=c(
				hundred_m, 
				long_jump, 
				shot_put)),
			mu = 15.9, 
			sd = 1.1, 
			r = c(0.6, 0.5, 0.4),
			empirical = FALSE)

decathlon_results$rb_cell <- 
	rnorm_pre(
		subset(
			decathlon_results,
			select=c(
				discus_throw,
				pole_vault,
				javelin_throw,
				hemoglobin)),
			mu = 5.24, 
			sd = 0.52, 
			r = c(0.55, 0.45, 0.4, 0.6),
			empirical = FALSE)

decathlon_results$iron <- 
	rnorm_pre(
		subset(
			decathlon_results,
			select=c(
				discus_throw,
				pole_vault,
				javelin_throw,
				rb_cell)),
			mu = 122.5, 
			sd = 10.5, 
			r = c(0.6, 0.5, 0.4, 0.7),
			empirical = FALSE)

decathlon_results$hematocrit <- 
	rnorm_pre(
		subset(
			decathlon_results,
			select=c(
				high_jump, 
				four_h_metres, 
				one_ten_meters_hurdles,
				hemoglobin)),
			mu = 46.8, 
			sd = 2.7, 
			r = c(0.6, 0.5, 0.4, 0.7),
			empirical = FALSE)

decathlon_results$ferritin <- 
	rnorm_pre(
		subset(
			decathlon_results,
			select=c(
				one_five_k_meters,
				one_ten_meters_hurdles,
				hundred_m,
				iron)),
			mu = 68.3, 
			sd = 8.9, 
			r = c(0.6, 0.5, 0.4, 0.7),
			empirical = FALSE)

decathlon_results$haptoglobin <- 
	rnorm_pre(
		subset(
			decathlon_results,
			select=c(
				high_jump, 
				four_h_metres, 
				one_ten_meters_hurdles,
				hemoglobin)),
			mu = 65.7, 
			sd = 9.3, 
			r = c(0.3, 0.2, 0.3, 0.25),
			empirical = TRUE)

decathlon_results$transferrin <- 
	rnorm_pre(
		subset(
			decathlon_results,
			select=c(
				long_jump,
				high_jump,
				pole_vault,
				hemoglobin)),
			mu = 321, 
			sd = 40.9, 
			r = c(0.3, 0.2, 0.3, 0.25),
			empirical = FALSE)

# Order dataframe
decathlon_results <- 
	decathlon_results[,
		c(
			"hundred_m",
			"long_jump",
			"shot_put",
			"high_jump",
			"four_h_metres",
			"one_ten_meters_hurdles",
			"discus_throw",
			"pole_vault",
			"javelin_throw",
			"one_five_k_meters",
			"ferritin",
			"haptoglobin",
			"hematocrit",
			"hemoglobin",
			"iron",
			"rb_cell",
			"transferrin")]

# Melt dataframe for regression
decathlon_results_long <- 
	as.data.table(
		reshape2::melt(
			decathlon_results,
			id.vars = c(
				"ferritin",
				"haptoglobin", 
				"hematocrit", 
				"hemoglobin",	
				"iron",	
				"rb_cell", 
				"transferrin"),
			variable.name = "outcome",
			value.name = "result"))

decathlon_results_long <- 
	as.data.table(
		reshape2::melt(
			decathlon_results_long,
			id.vars = c(
				"outcome", "result"),
			measure.vars = c(
				"ferritin",
				"haptoglobin", 
				"hematocrit", 
				"hemoglobin",	
				"iron",	
				"rb_cell", 
				"transferrin"),
			variable.name = "predictor",
			value.name = "pred_value"))

# Run linear regressions for each unique combination of outcome and predictor. Extract select parameters into table.
models_decathlon <- 
	decathlon_results_long[, 
		{
		  	model_summary <- summary(lm(scale(result) ~ scale(pred_value)))
				.(
					outcome = outcome[1],
					predictor = predictor[1],
					estimate = tidy(model_summary)$estimate[2],
					se = tidy(model_summary)$std.error[2],
					statistic = tidy(model_summary)$statistic[2],
					p = tidy(model_summary)$p.value[2],
					eta.sq = model_summary$r.squared[1],
					ll = tidy(model_summary)$estimate[2] - 1.96 * tidy(model_summary)$std.error[2],
					ul = tidy(model_summary)$estimate[2] + 1.96 * tidy(model_summary)$std.error[2])
		}, 
		by = .(outcome, predictor)]

# Set random seed for bootstrapping
set.seed(626)

# Helper function for computing bootstrap parameter estimates
boot_function <- function(formula, data, indices) {
	  d <- data[indices,] 
	  fit <- lm(formula, data=d) 
	  return(tidy(fit)$estimate[2]) 
	}

# Create container data.table for bootstrap parameter estimates
boot_df <- 
	as.data.table(
		data.frame(
			V1 = 0,
			predictor = 0,    
			outcome = 0))

# Compute bootstrap parameter estimates for all 70 regression models from above (models_decathlon). CAUTION: computation is fairly lengthy. If you wish to forgo computation of the bootstrap estimates, jump to 'Import boot_df ...'!
for(i in 1:nrow(models_decathlon)){
	orig_model_temp <- models_decathlon[i,]
	predictor_temp <- orig_model_temp$predictor
	outcome_temp <- orig_model_temp$outcome
	formula_temp <- 
		as.formula(
			paste0(
				"scale(",
				outcome_temp,
				")",
				"~",
				"scale(",
				predictor_temp,
				")"))
	boot_temp <- boot(data = decathlon_results, boot_function, R=500, formula = formula_temp)
	boot_temp_df <- as.data.table(boot_temp$t)
	boot_temp_df$predictor <- predictor_temp
	boot_temp_df$outcome <- outcome_temp
	boot_df <- 
		rbind(
			boot_df,
			boot_temp_df
			)
	rm(orig_model_temp, predictor_temp, outcome_temp, formula_temp, boot_temp, boot_temp_df)
}

# Remove first row of dataframe
boot_df <- boot_df[-1,]

# Rename 'V1' to 'estimate'

names(boot_df)[names(boot_df) == "V1"] <- "estimate"

# Import boot_df from XLSX file (to bypass computing 35,000 bootstrap estimates). File can be accessed at https://osf.io/ya6js/. Select "boot_df.RDS"
boot_df <- readRDS(file.choose())

# Create the grouping variable 'domain'
boot_df$domain <- 
    factor(
        gsub(
            "(_+[0-9]+[0-9])",
            "",
            boot_df$outcome),
        	levels = c(
        		"hundred_m",
				"long_jump",
				"shot_put",
				"high_jump",
				"four_h_metres",
				"one_ten_meters_hurdles",
				"discus_throw",
				"pole_vault",
				"javelin_throw",
				"one_five_k_meters"))

# Class conversion for 'predictor'
boot_df$predictor <- 
    factor(
    	boot_df$predictor)

# Create reversed factors for correct display in plots
boot_df$outcome_rev <- 
	factor(
		boot_df$outcome,
		levels = rev(levels(boot_df$outcome)))

boot_df$predictor_rev <- 
	factor(
		boot_df$predictor,
		levels = rev(levels(boot_df$predictor)))

# Plotting the data using ggplot2
boot_ridgeplot <- 
	ggplot(boot_df, aes(x = estimate, y = predictor_rev, fill = outcome)) +
	geom_vline(xintercept = 0, lty = 1, linewidth = 1.5, color = "#E73134") +
    geom_vline(xintercept = c(0.1, 0.3, 0.5), lty = "dotted", linewidth = 0.6, color = "black") +
  	geom_density_ridges(scale = 0.9, rel_min_height = 0.0001, color = NA, alpha = .8)+
  	labs(
  		x = "Standardized regression coefficients",
  		y = "",
  		title = "") +
    theme_classic() +
	theme(
		legend.background = element_rect(fill = "white", colour = "black", linewidth = 0.8),
		panel.grid.major.y = element_line(linewidth = 1, linetype = "solid", color = "darkgrey"),
		axis.title.y = element_blank(),
		panel.border = element_rect(colour = "black", fill = NA, linewidth = 1),
		panel.background = element_rect(fill = "white"),
		legend.position = "right",
		axis.text.y = text_settings,
        axis.text.x = text_settings,
        axis.title.x = text_settings,
        legend.text = text_settings,
		legend.title = text_settings) +
    scale_fill_manual(
        values = brewer.pal(length(levels(boot_df$outcome)), name = "Paired"), 
        name = "Outcome",
        labels =
	        	c(
				"hundred_m" = "100 meters",
				"long_jump" = "Long jump",
				"shot_put" = "Shot put",
				"high_jump" = "High jump",
				"four_h_metres" = "400 metres",
				"one_ten_meters_hurdles" = "110 meters hurdles",
				"discus_throw" = "Discus throw",
				"pole_vault" = "Pole vault",
				"javelin_throw" = "Javelin throw",
				"one_five_k_meters" = "1500 meters")) +
    scale_y_discrete(
    	labels=c(
    		"hematocrit" = "Hematocrit",
        	"hemoglobin" = "Hemoglobin",
        	"rb_cell" = "Red blood cell count",
        	"iron" = "Iron",
        	"transferrin" = "Transferrin",
        	"ferritin" = "Ferritin",
        	"haptoglobin" = "Haptoglobin")) +
    scale_x_continuous(breaks = c(-0.1, 0, 0.1, 0.2, 0.3, 0.4, 0.5, 0.6))

########## Bootstrap violin plot ##########

# Plotting the data using ggplot2
boot_violinplot <- 
	ggplot(boot_df, aes(x = estimate, y = predictor_rev, fill = outcome)) +
	geom_vline(xintercept = 0, lty = 1, linewidth = 1.5, color = "#E73134") +
    geom_vline(xintercept = c(0.1, 0.3, 0.5), lty = "dotted", linewidth = 0.6, color = "black") +
  	geom_violin(
  		color = NA,
  		scale = 3,  
  		alpha = 1, 
  		position = position_dodge(width = 0.5))+
  	xlab("Standardized regression coefficients") +
    ylab("") +
    ggtitle("") +
    theme_classic() +
	theme(
		legend.background = element_rect(fill = "white", colour = "black", linewidth = 0.8),
		panel.grid.major.y = element_line(linewidth = 1, linetype = "solid", color = "darkgrey"),
		axis.title.y = element_blank(),
		panel.border = element_rect(colour = "black", fill = NA, linewidth = 1),
		panel.background = element_rect(fill = "white"),
		legend.position = "right",
		axis.text.y = text_settings,
        axis.text.x = text_settings,
        axis.title.x = text_settings,
        legend.text = text_settings,
		legend.title = text_settings) +
    scale_fill_manual(
        values = brewer.pal(length(levels(boot_df$outcome)), name = "Paired"), 
        name = "Outcome",
        labels =
	        	c(
				"hundred_m" = "100 meters",
				"long_jump" = "Long jump",
				"shot_put" = "Shot put",
				"high_jump" = "High jump",
				"four_h_metres" = "400 metres",
				"one_ten_meters_hurdles" = "110 meters hurdles",
				"discus_throw" = "Discus throw",
				"pole_vault" = "Pole vault",
				"javelin_throw" = "Javelin throw",
				"one_five_k_meters" = "1500 meters")) +
    scale_y_discrete(
    	labels=c(
    		"hematocrit" = "Hematocrit",
        	"hemoglobin" = "Hemoglobin",
        	"rb_cell" = "Red blood cell count",
        	"iron" = "Iron",
        	"transferrin" = "Transferrin",
        	"ferritin" = "Ferritin",
        	"haptoglobin" = "Haptoglobin")) +
    scale_x_continuous(breaks = c(-0.1, 0, 0.1, 0.2, 0.3, 0.4, 0.5, 0.6))
