# Supplementary material for: Say farewell to bland regression reporting: Three forest plot variations for visualizing linear models
Source: PLoS One. 2024 Feb 2;19(2):e0297033. doi: 10.1371/journal.pone.0297033 (PMC10836698; doi:10.1371/journal.pone.0297033)
Supplement: S1 Table — (XLSX) [file pone.0297033.s004.xlsx]

## Sheet: Sheet1
predictor	outcome	domain	estimate	se	statistic	p	ll	ul
gdp	BSMMAT01	BSMMAT	0.252454	0.00183847	137.317	0	0.24885	0.256057
gdp	BSMMAT02	BSMMAT	0.253616	0.00183923	137.893	0	0.250011	0.257221
gdp	BSMMAT03	BSMMAT	0.253002	0.00184197	137.355	0	0.249392	0.256613
gdp	BSMMAT04	BSMMAT	0.25493	0.00184149	138.437	0	0.25132	0.258539
gdp	BSMMAT05	BSMMAT	0.255429	0.00183652	139.083	0	0.25183	0.259029
gdp	BSMALG01	BSMALG	0.210819	0.00206606	102.039	0	0.20677	0.214869
gdp	BSMALG02	BSMALG	0.212057	0.00205493	103.194	0	0.208029	0.216085
gdp	BSMALG03	BSMALG	0.210755	0.00206557	102.032	0	0.206706	0.214803
gdp	BSMALG04	BSMALG	0.212557	0.00205333	103.519	0	0.208533	0.216582
gdp	BSMALG05	BSMALG	0.212223	0.00205711	103.165	0	0.208191	0.216255
gdp	BSMDAT01	BSMDAT	0.260293	0.00190806	136.418	0	0.256553	0.264033
gdp	BSMDAT02	BSMDAT	0.260218	0.00189393	137.396	0	0.256506	0.26393
gdp	BSMDAT03	BSMDAT	0.2588	0.00189563	136.524	0	0.255085	0.262516
gdp	BSMDAT04	BSMDAT	0.257075	0.00190005	135.299	0	0.253351	0.260799
gdp	BSMDAT05	BSMDAT	0.252503	0.00190534	132.524	0	0.248769	0.256238
gdp	BSMGEO01	BSMGEO	0.178261	0.00196993	90.4911	0	0.1744	0.182122
gdp	BSMGEO02	BSMGEO	0.17297	0.00197557	87.5543	0	0.169098	0.176842
gdp	BSMGEO03	BSMGEO	0.174495	0.00198462	87.9235	0	0.170605	0.178385
gdp	BSMGEO04	BSMGEO	0.18189	0.00196849	92.4004	0	0.178031	0.185748
gdp	BSMGEO05	BSMGEO	0.177781	0.00198575	89.5281	0	0.173889	0.181673
gdp	BSMNUM01	BSMNUM	0.241848	0.00194061	124.625	0	0.238045	0.245652
gdp	BSMNUM02	BSMNUM	0.241599	0.00192429	125.553	0	0.237828	0.245371
gdp	BSMNUM03	BSMNUM	0.242791	0.00193814	125.27	0	0.238992	0.24659
gdp	BSMNUM04	BSMNUM	0.239667	0.00192841	124.282	0	0.235887	0.243446
gdp	BSMNUM05	BSMNUM	0.237729	0.00192919	123.227	0	0.233948	0.24151
gdp	BSSSCI01	BSSSCI	0.26314	0.00175925	149.575	0	0.259692	0.266589
gdp	BSSSCI02	BSSSCI	0.264713	0.00175864	150.521	0	0.261266	0.26816
gdp	BSSSCI03	BSSSCI	0.262598	0.00176046	149.164	0	0.259147	0.266049
gdp	BSSSCI04	BSSSCI	0.264726	0.00175433	150.899	0	0.261287	0.268164
gdp	BSSSCI05	BSSSCI	0.264468	0.00175769	150.463	0	0.261023	0.267913
gdp	BSSBIO01	BSSBIO	0.278381	0.00173508	160.443	0	0.274981	0.281782
gdp	BSSBIO02	BSSBIO	0.277551	0.00173447	160.021	0	0.274152	0.280951
gdp	BSSBIO03	BSSBIO	0.279421	0.00173391	161.151	0	0.276023	0.28282
gdp	BSSBIO04	BSSBIO	0.278141	0.00172736	161.021	0	0.274756	0.281527
gdp	BSSBIO05	BSSBIO	0.277708	0.00173022	160.504	0	0.274317	0.281099
gdp	BSSCHE01	BSSCHE	0.190768	0.00180892	105.46	0	0.187223	0.194314
gdp	BSSCHE02	BSSCHE	0.191284	0.0018137	105.466	0	0.187729	0.194839
gdp	BSSCHE03	BSSCHE	0.188341	0.00182251	103.342	0	0.184769	0.191913
gdp	BSSCHE04	BSSCHE	0.189902	0.00181355	104.713	0	0.186347	0.193456
gdp	BSSCHE05	BSSCHE	0.193953	0.00181577	106.816	0	0.190394	0.197512
gdp	BSSEAR01	BSSEAR	0.310539	0.00179007	173.479	0	0.307031	0.314048
gdp	BSSEAR02	BSSEAR	0.314834	0.00178262	176.613	0	0.31134	0.318328
gdp	BSSEAR03	BSSEAR	0.306866	0.00178367	172.042	0	0.30337	0.310362
gdp	BSSEAR04	BSSEAR	0.3053	0.00177684	171.822	0	0.301817	0.308783
gdp	BSSEAR05	BSSEAR	0.306608	0.00179042	171.249	0	0.303098	0.310117
gdp	BSSPHY01	BSSPHY	0.227822	0.00181104	125.796	0	0.224272	0.231371
gdp	BSSPHY02	BSSPHY	0.226495	0.00180296	125.624	0	0.222961	0.230029
gdp	BSSPHY03	BSSPHY	0.230222	0.00180197	127.761	0	0.22669	0.233754
gdp	BSSPHY04	BSSPHY	0.222359	0.00180655	123.085	0	0.218818	0.225899
gdp	BSSPHY05	BSSPHY	0.223772	0.00181383	123.37	0	0.220217	0.227327
gini	BSMMAT01	BSMMAT	-0.278784	0.0036946	-75.4571	0	-0.286025	-0.271542
gini	BSMMAT02	BSMMAT	-0.27546	0.0036986	-74.4768	0	-0.282709	-0.268211
gini	BSMMAT03	BSMMAT	-0.281431	0.00369992	-76.0641	0	-0.288683	-0.274179
gini	BSMMAT04	BSMMAT	-0.277772	0.00370404	-74.9916	0	-0.285032	-0.270512
gini	BSMMAT05	BSMMAT	-0.280022	0.0036936	-75.8126	0	-0.287261	-0.272782
gini	BSMALG01	BSMALG	-0.117946	0.006065	-19.447	3.85692e-84	-0.129834	-0.106059
gini	BSMALG02	BSMALG	-0.114765	0.00603478	-19.0173	1.50384e-80	-0.126593	-0.102937
gini	BSMALG03	BSMALG	-0.116932	0.00606301	-19.2861	8.71565e-83	-0.128815	-0.105048
gini	BSMALG04	BSMALG	-0.115185	0.0060309	-19.0992	3.15492e-81	-0.127006	-0.103365
gini	BSMALG05	BSMALG	-0.114559	0.00604131	-18.9626	4.25353e-80	-0.1264	-0.102718
gini	BSMDAT01	BSMDAT	-0.0388335	0.00570962	-6.80141	1.03959e-11	-0.0500244	-0.0276426
gini	BSMDAT02	BSMDAT	-0.034186	0.00566938	-6.02994	1.64374e-09	-0.045298	-0.023074
gini	BSMDAT03	BSMDAT	-0.0404266	0.00567189	-7.12754	1.02602e-12	-0.0515435	-0.0293097
gini	BSMDAT04	BSMDAT	-0.0472568	0.00568056	-8.31904	8.93596e-17	-0.0583907	-0.0361229
gini	BSMDAT05	BSMDAT	-0.0443855	0.00568693	-7.80482	5.99398e-15	-0.0555319	-0.0332391
gini	BSMGEO01	BSMGEO	-0.245623	0.00571646	-42.9677	0	-0.256827	-0.234419
gini	BSMGEO02	BSMGEO	-0.243587	0.00572584	-42.5417	0	-0.254809	-0.232364
gini	BSMGEO03	BSMGEO	-0.250556	0.00575267	-43.5547	0	-0.261831	-0.239281
gini	BSMGEO04	BSMGEO	-0.245183	0.00571665	-42.8893	0	-0.256388	-0.233979
gini	BSMGEO05	BSMGEO	-0.247936	0.00576142	-43.0337	0	-0.259228	-0.236643
gini	BSMNUM01	BSMNUM	-0.0764097	0.00576201	-13.2609	4.09322e-40	-0.0877032	-0.0651161
gini	BSMNUM02	BSMNUM	-0.0802227	0.00571406	-14.0395	9.49094e-45	-0.0914223	-0.0690232
gini	BSMNUM03	BSMNUM	-0.0748085	0.00575563	-12.9974	1.32318e-38	-0.0860895	-0.0635274
gini	BSMNUM04	BSMNUM	-0.082753	0.00572192	-14.4624	2.24076e-47	-0.093968	-0.071538
gini	BSMNUM05	BSMNUM	-0.0787877	0.00572111	-13.7714	4.00698e-43	-0.0900011	-0.0675743
gini	BSSSCI01	BSSSCI	-0.215145	0.00363664	-59.1603	0	-0.222273	-0.208017
gini	BSSSCI02	BSSSCI	-0.211439	0.00363883	-58.1064	0	-0.218571	-0.204307
gini	BSSSCI03	BSSSCI	-0.212793	0.00363607	-58.5227	0	-0.21992	-0.205666
gini	BSSSCI04	BSSSCI	-0.210476	0.00362984	-57.985	0	-0.217591	-0.203362
gini	BSSSCI05	BSSSCI	-0.21233	0.00363498	-58.4129	0	-0.219455	-0.205206
gini	BSSBIO01	BSSBIO	-0.20167	0.00358899	-56.1913	0	-0.208704	-0.194636
gini	BSSBIO02	BSSBIO	-0.202851	0.00358617	-56.5649	0	-0.20988	-0.195822
gini	BSSBIO03	BSSBIO	-0.204035	0.00358742	-56.8753	0	-0.211067	-0.197004
gini	BSSBIO04	BSSBIO	-0.204231	0.00357365	-57.1491	0	-0.211235	-0.197227
gini	BSSBIO05	BSSBIO	-0.202542	0.00357928	-56.5872	0	-0.209557	-0.195526
gini	BSSCHE01	BSSCHE	-0.217476	0.00360838	-60.2698	0	-0.224549	-0.210404
gini	BSSCHE02	BSSCHE	-0.218258	0.00361714	-60.3401	0	-0.225348	-0.211169
gini	BSSCHE03	BSSCHE	-0.215195	0.00363344	-59.2261	0	-0.222316	-0.208073
gini	BSSCHE04	BSSCHE	-0.225602	0.00361466	-62.4132	0	-0.232687	-0.218518
gini	BSSCHE05	BSSCHE	-0.21108	0.00362889	-58.1664	0	-0.218192	-0.203967
gini	BSSEAR01	BSSEAR	-0.17498	0.00374196	-46.7617	0	-0.182315	-0.167646
gini	BSSEAR02	BSSEAR	-0.18196	0.00373437	-48.7258	0	-0.189279	-0.174641
gini	BSSEAR03	BSSEAR	-0.176438	0.00372427	-47.3752	0	-0.183738	-0.169138
gini	BSSEAR04	BSSEAR	-0.173491	0.00371104	-46.7501	0	-0.180765	-0.166218
gini	BSSEAR05	BSSEAR	-0.178144	0.00373762	-47.6625	0	-0.18547	-0.170819
gini	BSSPHY01	BSSPHY	-0.189665	0.00365956	-51.8272	0	-0.196837	-0.182492
gini	BSSPHY02	BSSPHY	-0.192525	0.00364076	-52.8806	0	-0.199661	-0.185389
gini	BSSPHY03	BSSPHY	-0.183548	0.00364497	-50.3567	0	-0.190692	-0.176404
gini	BSSPHY04	BSSPHY	-0.198513	0.00364157	-54.5131	0	-0.205651	-0.191376
gini	BSSPHY05	BSSPHY	-0.189927	0.00365917	-51.9043	0	-0.197099	-0.182755
gpi	BSMMAT01	BSMMAT	0.024345	0.00301602	8.07189	6.9567e-16	0.0184336	0.0302564
gpi	BSMMAT02	BSMMAT	0.0255616	0.00301775	8.47043	2.45977e-17	0.0196468	0.0314764
gpi	BSMMAT03	BSMMAT	0.0245024	0.00302203	8.10795	5.17439e-16	0.0185793	0.0304256
gpi	BSMMAT04	BSMMAT	0.0262043	0.0030231	8.66801	4.42664e-18	0.020279	0.0321295
gpi	BSMMAT05	BSMMAT	0.0259558	0.00301608	8.6058	7.62783e-18	0.0200443	0.0318673
gpi	BSMALG01	BSMALG	0.0092274	0.0034492	2.67523	0.00746849	0.00246697	0.0159878
gpi	BSMALG02	BSMALG	0.00684006	0.00343419	1.99175	0.0463994	0.000109052	0.0135711
gpi	BSMALG03	BSMALG	0.00314485	0.00345006	0.911533	0.362016	-0.00361727	0.00990697
gpi	BSMALG04	BSMALG	0.00563585	0.00343099	1.64263	0.100461	-0.00108889	0.0123606
gpi	BSMALG05	BSMALG	0.0080723	0.00343678	2.3488	0.018835	0.00133622	0.0148084
gpi	BSMDAT01	BSMDAT	0.00101427	0.00325544	0.311563	0.755373	-0.00536639	0.00739494
gpi	BSMDAT02	BSMDAT	0.00486136	0.00323373	1.50333	0.132756	-0.00147676	0.0111995
gpi	BSMDAT03	BSMDAT	0.000811164	0.00323466	0.250772	0.80199	-0.00552878	0.0071511
gpi	BSMDAT04	BSMDAT	0.0106781	0.00323884	3.29689	0.000977792	0.00432997	0.0170262
gpi	BSMDAT05	BSMDAT	0.00192515	0.00324439	0.593378	0.552929	-0.00443385	0.00828415
gpi	BSMGEO01	BSMGEO	-0.0054144	0.0032624	-1.65964	0.0969891	-0.0118087	0.000979903
gpi	BSMGEO02	BSMGEO	-0.00600611	0.00326663	-1.83863	0.0659716	-0.0124087	0.00039648
gpi	BSMGEO03	BSMGEO	-0.0112634	0.00328365	-3.43013	0.000603414	-0.0176993	-0.00482741
gpi	BSMGEO04	BSMGEO	-0.00486651	0.00326374	-1.49109	0.135941	-0.0112634	0.00153041
gpi	BSMGEO05	BSMGEO	-0.0071853	0.00328839	-2.18505	0.0288865	-0.0136306	-0.000740049
gpi	BSMNUM01	BSMNUM	-0.00154354	0.00327255	-0.471661	0.637169	-0.00795774	0.00487067
gpi	BSMNUM02	BSMNUM	0.00275093	0.003247	0.847222	0.396872	-0.00361319	0.00911505
gpi	BSMNUM03	BSMNUM	-0.000457768	0.00327117	-0.13994	0.888707	-0.00686926	0.00595372
gpi	BSMNUM04	BSMNUM	-0.00479421	0.00325101	-1.47468	0.1403	-0.0111662	0.00157778
gpi	BSMNUM05	BSMNUM	0.000249707	0.00325048	0.0768215	0.938766	-0.00612124	0.00662065
gpi	BSSSCI01	BSSSCI	-0.0234419	0.00292468	-8.01521	1.10485e-15	-0.0291743	-0.0177095
gpi	BSSSCI02	BSSSCI	-0.0271326	0.00292578	-9.27363	1.81483e-20	-0.0328671	-0.021398
gpi	BSSSCI03	BSSSCI	-0.0239346	0.00292619	-8.17942	2.86714e-16	-0.0296699	-0.0181992
gpi	BSSSCI04	BSSSCI	-0.025351	0.00291905	-8.68468	3.82343e-18	-0.0310724	-0.0196297
gpi	BSSSCI05	BSSSCI	-0.0221097	0.00292391	-7.56168	3.99453e-14	-0.0278405	-0.0163788
gpi	BSSBIO01	BSSBIO	-0.0536099	0.0030541	-17.5534	6.28266e-69	-0.0595959	-0.0476239
gpi	BSSBIO02	BSSBIO	-0.0542152	0.00305204	-17.7636	1.52443e-70	-0.0601972	-0.0482333
gpi	BSSBIO03	BSSBIO	-0.0538611	0.00305285	-17.6429	1.2967e-69	-0.0598447	-0.0478775
gpi	BSSBIO04	BSSBIO	-0.0545287	0.00304126	-17.9297	7.83795e-72	-0.0604896	-0.0485678
gpi	BSSBIO05	BSSBIO	-0.0520009	0.00304504	-17.0772	2.4296e-65	-0.0579691	-0.0460326
gpi	BSSCHE01	BSSCHE	-0.0782643	0.00306942	-25.498	3.44427e-143	-0.0842803	-0.0722482
gpi	BSSCHE02	BSSCHE	-0.0760207	0.0030787	-24.6924	2.01559e-134	-0.0820549	-0.0699864
gpi	BSSCHE03	BSSCHE	-0.0793837	0.00309089	-25.6831	3.04117e-145	-0.0854419	-0.0733256
gpi	BSSCHE04	BSSCHE	-0.0845401	0.00307613	-27.4827	5.61149e-166	-0.0905693	-0.0785109
gpi	BSSCHE05	BSSCHE	-0.080876	0.0030852	-26.2142	3.22706e-151	-0.086923	-0.0748291
gpi	BSSEAR01	BSSEAR	-0.0349603	0.00318254	-10.985	4.59209e-28	-0.041198	-0.0287225
gpi	BSSEAR02	BSSEAR	-0.0376592	0.0031761	-11.8571	2.02621e-32	-0.0438844	-0.0314341
gpi	BSSEAR03	BSSEAR	-0.0339925	0.0031678	-10.7306	7.42808e-27	-0.0402014	-0.0277837
gpi	BSSEAR04	BSSEAR	-0.032933	0.00315572	-10.436	1.72355e-25	-0.0391182	-0.0267478
gpi	BSSEAR05	BSSEAR	-0.0342455	0.00317806	-10.7756	4.56214e-27	-0.0404745	-0.0280165
gpi	BSSPHY01	BSSPHY	-0.0421159	0.00312602	-13.4727	2.35657e-41	-0.0482429	-0.0359889
gpi	BSSPHY02	BSSPHY	-0.0318797	0.00311109	-10.2471	1.23579e-24	-0.0379775	-0.025782
gpi	BSSPHY03	BSSPHY	-0.0340024	0.00311348	-10.921	9.30744e-28	-0.0401048	-0.0279
gpi	BSSPHY04	BSSPHY	-0.0326586	0.00311362	-10.489	9.85364e-26	-0.0387613	-0.0265559
gpi	BSSPHY05	BSSPHY	-0.0374226	0.00312585	-11.972	5.10811e-33	-0.0435493	-0.0312959
get	BSMMAT01	BSMMAT	-0.208895	0.00330817	-63.1452	0	-0.215379	-0.202411
get	BSMMAT02	BSMMAT	-0.209242	0.00330434	-63.3234	0	-0.215719	-0.202766
get	BSMMAT03	BSMMAT	-0.207769	0.00331003	-62.7694	0	-0.214256	-0.201281
get	BSMMAT04	BSMMAT	-0.208048	0.00330843	-62.8842	0	-0.214533	-0.201564
get	BSMMAT05	BSMMAT	-0.211193	0.0033061	-63.8799	0	-0.217673	-0.204713
get	BSMALG01	BSMALG	-0.136711	0.0041205	-33.1782	1.19911e-240	-0.144787	-0.128635
get	BSMALG02	BSMALG	-0.137914	0.00411997	-33.4745	6.50365e-245	-0.145989	-0.129839
get	BSMALG03	BSMALG	-0.133905	0.00411789	-32.5178	2.83624e-231	-0.141976	-0.125834
get	BSMALG04	BSMALG	-0.138557	0.00410446	-33.7576	5.03741e-249	-0.146601	-0.130512
get	BSMALG05	BSMALG	-0.135826	0.00410366	-33.0989	1.64012e-239	-0.14387	-0.127783
get	BSMDAT01	BSMDAT	0.0337434	0.00391092	8.62799	6.29354e-18	0.026078	0.0414088
get	BSMDAT02	BSMDAT	0.0357602	0.00388486	9.20501	3.45149e-20	0.0281459	0.0433745
get	BSMDAT03	BSMDAT	0.0344949	0.00387875	8.8933	5.98549e-19	0.0268926	0.0420973
get	BSMDAT04	BSMDAT	0.0303479	0.00388882	7.80388	6.03527e-15	0.0227258	0.03797
get	BSMDAT05	BSMDAT	0.0339507	0.00389861	8.7084	3.10733e-18	0.0263094	0.041592
get	BSMGEO01	BSMGEO	-0.0443818	0.00396679	-11.1883	4.75513e-29	-0.0521567	-0.0366068
get	BSMGEO02	BSMGEO	-0.0401417	0.00395516	-10.1492	3.39123e-24	-0.0478938	-0.0323896
get	BSMGEO03	BSMGEO	-0.0422424	0.00398694	-10.5952	3.19369e-26	-0.0500568	-0.034428
get	BSMGEO04	BSMGEO	-0.0452106	0.00397222	-11.3817	5.28332e-30	-0.0529962	-0.0374251
get	BSMGEO05	BSMGEO	-0.0473985	0.00399641	-11.8603	1.95754e-32	-0.0552315	-0.0395655
get	BSMNUM01	BSMNUM	-0.0232142	0.00398859	-5.82013	5.89008e-09	-0.0310318	-0.0153965
get	BSMNUM02	BSMNUM	-0.0329045	0.00395738	-8.31471	9.26128e-17	-0.0406609	-0.025148
get	BSMNUM03	BSMNUM	-0.0297921	0.00397716	-7.49079	6.87722e-14	-0.0375873	-0.0219968
get	BSMNUM04	BSMNUM	-0.0269621	0.00396282	-6.80376	1.02245e-11	-0.0347292	-0.0191949
get	BSMNUM05	BSMNUM	-0.0361291	0.00395149	-9.14316	6.12632e-20	-0.043874	-0.0283842
get	BSSSCI01	BSSSCI	-0.121082	0.00321057	-37.7135	0	-0.127375	-0.114789
get	BSSSCI02	BSSSCI	-0.120696	0.00321631	-37.5264	3.66847e-307	-0.127	-0.114392
get	BSSSCI03	BSSSCI	-0.118171	0.00321684	-36.7352	1.77156e-294	-0.124476	-0.111866
get	BSSSCI04	BSSSCI	-0.117133	0.00321032	-36.4864	1.51935e-290	-0.123425	-0.110841
get	BSSSCI05	BSSSCI	-0.124323	0.00320949	-38.736	0	-0.130613	-0.118032
get	BSSBIO01	BSSBIO	-0.116509	0.00324106	-35.9477	4.48802e-282	-0.122861	-0.110156
get	BSSBIO02	BSSBIO	-0.110672	0.0032493	-34.0603	1.5553e-253	-0.117041	-0.104303
get	BSSBIO03	BSSBIO	-0.113902	0.00324834	-35.0647	1.55723e-268	-0.120269	-0.107536
get	BSSBIO04	BSSBIO	-0.112973	0.00323842	-34.8853	7.99946e-266	-0.119321	-0.106626
get	BSSBIO05	BSSBIO	-0.112933	0.00323676	-34.8907	6.6386e-266	-0.119277	-0.106589
get	BSSCHE01	BSSCHE	-0.131387	0.00330692	-39.7309	0	-0.137868	-0.124905
get	BSSCHE02	BSSCHE	-0.135782	0.00331415	-40.9703	0	-0.142278	-0.129286
get	BSSCHE03	BSSCHE	-0.129881	0.00332177	-39.1	0	-0.136392	-0.12337
get	BSSCHE04	BSSCHE	-0.13487	0.0033199	-40.6247	0	-0.141377	-0.128363
get	BSSCHE05	BSSCHE	-0.129142	0.00332112	-38.8852	0	-0.135652	-0.122633
get	BSSEAR01	BSSEAR	-0.0359002	0.00339555	-10.5727	4.05138e-26	-0.0425555	-0.029245
get	BSSEAR02	BSSEAR	-0.0295692	0.00338374	-8.73862	2.37776e-18	-0.0362013	-0.0229371
get	BSSEAR03	BSSEAR	-0.0305458	0.00338478	-9.02445	1.82155e-19	-0.03718	-0.0239117
get	BSSEAR04	BSSEAR	-0.0324808	0.00336952	-9.6396	5.50124e-22	-0.0390851	-0.0258765
get	BSSEAR05	BSSEAR	-0.0402919	0.00339974	-11.8515	2.16875e-32	-0.0469554	-0.0336284
get	BSSPHY01	BSSPHY	-0.0851419	0.00334595	-25.4463	1.32298e-142	-0.0917	-0.0785838
get	BSSPHY02	BSSPHY	-0.0895028	0.00333029	-26.8754	8.26885e-159	-0.0960302	-0.0829755
get	BSSPHY03	BSSPHY	-0.095119	0.00334286	-28.4544	9.90098e-178	-0.101671	-0.088567
get	BSSPHY04	BSSPHY	-0.0934079	0.00333687	-27.9927	4.34765e-172	-0.0999482	-0.0868676
get	BSSPHY05	BSSPHY	-0.0868693	0.00333857	-26.0199	5.2805e-149	-0.0934129	-0.0803257
ges	BSMMAT01	BSMMAT	0.18641	0.00298149	62.5224	0	0.180566	0.192254
ges	BSMMAT02	BSMMAT	0.185156	0.00298573	62.0137	0	0.179304	0.191008
ges	BSMMAT03	BSMMAT	0.186869	0.00298861	62.5272	0	0.181012	0.192727
ges	BSMMAT04	BSMMAT	0.189151	0.00298943	63.2734	0	0.183292	0.195011
ges	BSMMAT05	BSMMAT	0.188188	0.00298339	63.0786	0	0.182341	0.194035
ges	BSMALG01	BSMALG	0.137478	0.00327221	42.0139	0	0.131065	0.143892
ges	BSMALG02	BSMALG	0.135537	0.00326153	41.5563	0	0.129145	0.14193
ges	BSMALG03	BSMALG	0.14303	0.00327132	43.7224	0	0.136618	0.149442
ges	BSMALG04	BSMALG	0.136713	0.00325648	41.982	0	0.130331	0.143096
ges	BSMALG05	BSMALG	0.14413	0.00326195	44.1854	0	0.137737	0.150524
ges	BSMDAT01	BSMDAT	0.206123	0.00310009	66.4893	0	0.200046	0.212199
ges	BSMDAT02	BSMDAT	0.201536	0.00308263	65.3779	0	0.195494	0.207578
ges	BSMDAT03	BSMDAT	0.201686	0.00308223	65.4352	0	0.195645	0.207728
ges	BSMDAT04	BSMDAT	0.206131	0.00308492	66.819	0	0.200085	0.212178
ges	BSMDAT05	BSMDAT	0.203496	0.00309015	65.853	0	0.197439	0.209552
ges	BSMGEO01	BSMGEO	0.234801	0.00305965	76.741	0	0.228804	0.240798
ges	BSMGEO02	BSMGEO	0.228463	0.00306593	74.5166	0	0.222453	0.234472
ges	BSMGEO03	BSMGEO	0.230484	0.00307512	74.9515	0	0.224457	0.236512
ges	BSMGEO04	BSMGEO	0.232098	0.00305967	75.8573	0	0.226101	0.238095
ges	BSMGEO05	BSMGEO	0.235928	0.00307983	76.6042	0	0.229891	0.241964
ges	BSMNUM01	BSMNUM	0.151285	0.00310118	48.7829	0	0.145206	0.157363
ges	BSMNUM02	BSMNUM	0.146592	0.00308087	47.5814	0	0.140553	0.15263
ges	BSMNUM03	BSMNUM	0.148201	0.00310213	47.7741	0	0.142121	0.154281
ges	BSMNUM04	BSMNUM	0.147283	0.00308221	47.7848	0	0.141242	0.153324
ges	BSMNUM05	BSMNUM	0.141146	0.00308418	45.7645	0	0.135101	0.147191
ges	BSSSCI01	BSSSCI	0.165601	0.002912	56.8687	0	0.159894	0.171309
ges	BSSSCI02	BSSSCI	0.164777	0.00291239	56.5779	0	0.159068	0.170485
ges	BSSSCI03	BSSSCI	0.167863	0.00290983	57.6882	0	0.162159	0.173566
ges	BSSSCI04	BSSSCI	0.170499	0.00290289	58.7343	0	0.16481	0.176189
ges	BSSSCI05	BSSSCI	0.163933	0.00291109	56.3134	0	0.158228	0.169639
ges	BSSBIO01	BSSBIO	0.161828	0.00291223	55.5685	0	0.15612	0.167536
ges	BSSBIO02	BSSBIO	0.16281	0.00291014	55.946	0	0.157107	0.168514
ges	BSSBIO03	BSSBIO	0.167671	0.00290556	57.7071	0	0.161976	0.173366
ges	BSSBIO04	BSSBIO	0.165825	0.00289427	57.2943	0	0.160153	0.171498
ges	BSSBIO05	BSSBIO	0.16106	0.00290609	55.4215	0	0.155364	0.166756
ges	BSSCHE01	BSSCHE	0.0987591	0.0029291	33.7166	1.59461e-248	0.0930181	0.1045
ges	BSSCHE02	BSSCHE	0.0959429	0.00293798	32.6561	2.623e-233	0.0901845	0.101701
ges	BSSCHE03	BSSCHE	0.0981897	0.00295047	33.2794	3.42148e-242	0.0924068	0.103973
ges	BSSCHE04	BSSCHE	0.100786	0.00293452	34.3449	9.13697e-258	0.0950341	0.106537
ges	BSSCHE05	BSSCHE	0.0957029	0.00295127	32.4277	4.29936e-230	0.0899184	0.101487
ges	BSSEAR01	BSSEAR	0.178004	0.00304066	58.5412	0	0.172044	0.183964
ges	BSSEAR02	BSSEAR	0.183175	0.00302841	60.4855	0	0.177239	0.189111
ges	BSSEAR03	BSSEAR	0.178454	0.00302519	58.9893	0	0.172525	0.184383
ges	BSSEAR04	BSSEAR	0.172863	0.00301613	57.3129	0	0.166952	0.178775
ges	BSSEAR05	BSSEAR	0.174996	0.00303305	57.6962	0	0.169051	0.18094
ges	BSSPHY01	BSSPHY	0.150432	0.00297755	50.5219	0	0.144596	0.156268
ges	BSSPHY02	BSSPHY	0.148145	0.00296228	50.0105	0	0.142339	0.153951
ges	BSSPHY03	BSSPHY	0.151555	0.00296494	51.1156	0	0.145744	0.157366
ges	BSSPHY04	BSSPHY	0.153383	0.00295976	51.8229	0	0.147582	0.159185
ges	BSSPHY05	BSSPHY	0.152393	0.00297184	51.2791	0	0.146568	0.158218
