# Supplementary material for: Say farewell to bland regression reporting: Three forest plot variations for visualizing linear models
Source: PLoS One. 2024 Feb 2;19(2):e0297033. doi: 10.1371/journal.pone.0297033 (PMC10836698; doi:10.1371/journal.pone.0297033)
Supplement: S2 Table — (XLSX) [file pone.0297033.s005.xlsx]

## Sheet: Sheet1
predictor	outcome	estimate	se	statistic	p	eta.sq	ll	ul	domain
ferritin	hundred_m	0.402379	0.00915565	43.9488	0	0.161909	0.384434	0.420324	hundred_m
ferritin	long_jump	0.398142	0.00917416	43.3982	0	0.158517	0.38016	0.416123	long_jump
ferritin	shot_put	0.39566	0.00918489	43.0773	0	0.156547	0.377657	0.413662	shot_put
ferritin	high_jump	0.326069	0.00945441	34.4886	2.21381e-246	0.106321	0.307538	0.344599	high_jump
ferritin	four_h_metres	0.504408	0.00863552	58.4108	0	0.254427	0.487482	0.521334	four_h_metres
ferritin	one_ten_meters_hurdles	0.499785	0.00866236	57.6962	0	0.249785	0.482807	0.516764	one_ten_meters_hurdles
ferritin	discus_throw	0.447218	0.00894514	49.9957	0	0.200004	0.429686	0.464751	discus_throw
ferritin	pole_vault	0.465516	0.00885128	52.5931	0	0.216705	0.448168	0.482865	pole_vault
ferritin	javelin_throw	0.377235	0.0092621	40.7288	0	0.142306	0.359081	0.395389	javelin_throw
ferritin	one_five_k_meters	0.584709	0.00811324	72.0686	0	0.341885	0.568807	0.600611	one_five_k_meters
haptoglobin	hundred_m	0.234597	0.0097219	24.1308	4.285e-125	0.0550359	0.215542	0.253652	hundred_m
haptoglobin	long_jump	0.21802	0.00976042	22.3372	6.81731e-108	0.0475329	0.19889	0.237151	long_jump
haptoglobin	shot_put	0.18301	0.00983209	18.6135	4.77672e-76	0.0334925	0.163739	0.202281	shot_put
haptoglobin	high_jump	0.3	0.00954035	31.4454	4.70255e-207	0.09	0.281301	0.318699	high_jump
haptoglobin	four_h_metres	0.2	0.00979894	20.4104	9.41457e-91	0.04	0.180794	0.219206	four_h_metres
haptoglobin	one_ten_meters_hurdles	0.3	0.00954035	31.4454	4.70255e-207	0.09	0.281301	0.318699	one_ten_meters_hurdles
haptoglobin	discus_throw	0.152794	0.00988357	15.4594	2.6902e-53	0.0233461	0.133422	0.172166	discus_throw
haptoglobin	pole_vault	0.207329	0.00978369	21.1913	1.57256e-97	0.0429852	0.188153	0.226505	pole_vault
haptoglobin	javelin_throw	0.153694	0.00988217	15.5526	6.52108e-54	0.0236218	0.134325	0.173063	javelin_throw
haptoglobin	one_five_k_meters	0.23939	0.00971021	24.6534	2.50157e-130	0.0573074	0.220358	0.258422	one_five_k_meters
hematocrit	hundred_m	0.564489	0.00825523	68.3795	0	0.318647	0.548308	0.580669	hundred_m
hematocrit	long_jump	0.491435	0.00871002	56.4218	0	0.241508	0.474363	0.508506	long_jump
hematocrit	shot_put	0.343761	0.00939151	36.6034	2.18683e-275	0.118172	0.325354	0.362169	shot_put
hematocrit	high_jump	0.585599	0.00810682	72.2354	0	0.342927	0.56971	0.601489	high_jump
hematocrit	four_h_metres	0.492455	0.00870425	56.5764	0	0.242512	0.475395	0.509515	four_h_metres
hematocrit	one_ten_meters_hurdles	0.396787	0.00918003	43.2229	0	0.15744	0.378794	0.41478	one_ten_meters_hurdles
hematocrit	discus_throw	0.389133	0.00921274	42.2386	0	0.151425	0.371077	0.40719	discus_throw
hematocrit	pole_vault	0.479396	0.00877686	54.6205	0	0.229821	0.462194	0.496599	pole_vault
hematocrit	javelin_throw	0.388164	0.00921682	42.1148	0	0.150672	0.370099	0.406229	javelin_throw
hematocrit	one_five_k_meters	0.471226	0.00882101	53.4209	0	0.222054	0.453937	0.488515	one_five_k_meters
hemoglobin	hundred_m	0.606122	0.00795451	76.1985	0	0.367384	0.590531	0.621713	hundred_m
hemoglobin	long_jump	0.505656	0.00862822	58.6049	0	0.255688	0.488745	0.522567	long_jump
hemoglobin	shot_put	0.387594	0.00921922	42.042	0	0.150229	0.369524	0.405664	shot_put
hemoglobin	high_jump	0.480412	0.00877131	54.7708	0	0.230795	0.46322	0.497603	high_jump
hemoglobin	four_h_metres	0.449365	0.00893437	50.2962	0	0.201929	0.431854	0.466877	four_h_metres
hemoglobin	one_ten_meters_hurdles	0.431602	0.00902154	47.8413	0	0.186281	0.41392	0.449285	one_ten_meters_hurdles
hemoglobin	discus_throw	0.484624	0.0087481	55.3976	0	0.23486	0.467477	0.50177	discus_throw
hemoglobin	pole_vault	0.42542	0.00905087	47.0032	0	0.180982	0.40768	0.443159	pole_vault
hemoglobin	javelin_throw	0.381699	0.00924379	41.2925	0	0.145694	0.363581	0.399817	javelin_throw
hemoglobin	one_five_k_meters	0.488074	0.0087289	55.9147	0	0.238216	0.470965	0.505183	one_five_k_meters
iron	hundred_m	0.499743	0.0086626	57.6897	0	0.249743	0.482764	0.516722	hundred_m
iron	long_jump	0.403081	0.00915256	44.0402	0	0.162474	0.385142	0.42102	long_jump
iron	shot_put	0.372881	0.00927972	40.1824	0	0.139041	0.354693	0.39107	shot_put
iron	high_jump	0.338689	0.00940992	35.9928	7.10907e-267	0.11471	0.320246	0.357133	high_jump
iron	four_h_metres	0.42282	0.00906305	46.6531	0	0.178776	0.405056	0.440583	four_h_metres
iron	one_ten_meters_hurdles	0.352995	0.00935719	37.7244	2.69947e-291	0.124605	0.334655	0.371335	one_ten_meters_hurdles
iron	discus_throw	0.610056	0.00792437	76.9848	0	0.372169	0.594525	0.625588	discus_throw
iron	pole_vault	0.499551	0.00866371	57.6602	0	0.249551	0.48257	0.516532	pole_vault
iron	javelin_throw	0.397406	0.00917735	43.303	0	0.157932	0.379419	0.415394	javelin_throw
iron	one_five_k_meters	0.359832	0.0093311	38.5627	2.00215e-303	0.129479	0.341543	0.378121	one_five_k_meters
rb_cell	hundred_m	0.504572	0.00863456	58.4364	0	0.254593	0.487648	0.521496	hundred_m
rb_cell	long_jump	0.41235	0.00911116	45.2577	0	0.170033	0.394493	0.430208	long_jump
rb_cell	shot_put	0.372554	0.00928103	40.1414	0	0.138796	0.354363	0.390745	shot_put
rb_cell	high_jump	0.360269	0.00932942	38.6164	3.28642e-304	0.129794	0.341983	0.378554	high_jump
rb_cell	four_h_metres	0.415424	0.00909719	45.6652	0	0.172577	0.397594	0.433255	four_h_metres
rb_cell	one_ten_meters_hurdles	0.359607	0.00933197	38.5349	5.08518e-303	0.129317	0.341316	0.377897	one_ten_meters_hurdles
rb_cell	discus_throw	0.553957	0.00832628	66.5312	0	0.306869	0.537638	0.570277	discus_throw
rb_cell	pole_vault	0.447907	0.00894169	50.092	0	0.200621	0.430381	0.465433	pole_vault
rb_cell	javelin_throw	0.396675	0.00918051	43.2084	0	0.157351	0.378681	0.414669	javelin_throw
rb_cell	one_five_k_meters	0.378147	0.00925838	40.8438	0	0.142995	0.360001	0.396294	one_five_k_meters
transferrin	hundred_m	0.207888	0.0097825	21.251	4.66091e-98	0.0432175	0.188715	0.227062	hundred_m
transferrin	long_jump	0.299837	0.00954086	31.4266	8.05694e-207	0.0899021	0.281137	0.318537	long_jump
transferrin	shot_put	0.121779	0.00992656	12.268	2.37364e-34	0.0148302	0.102323	0.141236	shot_put
transferrin	high_jump	0.19975	0.00979945	20.3838	1.58718e-90	0.0398999	0.180543	0.218957	high_jump
transferrin	four_h_metres	0.208935	0.00978027	21.3629	4.74384e-99	0.0436538	0.189766	0.228104	four_h_metres
transferrin	one_ten_meters_hurdles	0.19271	0.00981354	19.6371	2.85072e-84	0.037137	0.173475	0.211944	one_ten_meters_hurdles
transferrin	discus_throw	0.200502	0.00979791	20.4637	3.2969e-91	0.040201	0.181298	0.219706	discus_throw
transferrin	pole_vault	0.296186	0.00955226	31.0069	1.2462e-201	0.0877263	0.277464	0.314909	pole_vault
transferrin	javelin_throw	0.210836	0.00977619	21.5663	7.24358e-101	0.0444518	0.191675	0.229997	javelin_throw
transferrin	one_five_k_meters	0.197436	0.00980414	20.138	1.91866e-88	0.0389808	0.17822	0.216652	one_five_k_meters
